# Supplementary material for: SERINC5 Restricts HIV-1 Infectivity by Promoting Conformational Changes and Accelerating Functional Inactivation of Env
Source: Viruses. 2022 Jun 25;14(7):1388. doi: 10.3390/v14071388 (PMC9323560; doi:10.3390/v14071388)
Supplement: Supplementary file 1 [file viruses-14-01388-s001.zip]

Archive with 1 entries (1 files):
- viruses-1742859-supplementary.pdf
